# Supplementary material for: Depolymerization of SUMO chains induces slender to stumpy differentiation in T. brucei bloodstream parasites
Source: PLoS Pathog. 2024 Apr 18;20(4):e1012166. doi: 10.1371/journal.ppat.1012166 (PMC11060531; doi:10.1371/journal.ppat.1012166)
Supplement: S1 Table — (XLSX) [file ppat.1012166.s008.xlsx]

## Sheet: Monomorphic TbSUMOallKR
Gene Name			FDR	Length	logFC	logCPM	F	PValue	Chr	Description
Tb427_060022100	N/D	N/D	0.994428	73	4.10803	0.675092	15.3171	0.00182903		unspecified product; ncRNA gene
Tb427_060022200	N/D	N/D	0.994428	63	3.53348	0.224113	7.78083	0.0155242		unspecified product; ncRNA gene
Tb427_080064700	Tb927.8.5930	Tb427.08.5930	0.994428	516	3.41295	1.07158	9.52845	0.00880053	Chr8_core_Tb427v10	hypothetical protein conserved
Tb427_090017700	N/D	N/D	0.994428	70	3.17599	1.34825	15.48	0.00175927		unspecified product; ncRNA gene
Tb427_040054300	Tb927.4.5090	Tb427.04.5090	0.994428	621	3.12553	1.8933	7.50424	0.0171949	Chr4_core_Tb427v10	hypothetical protein conserved
Tb427_080064600:pseudogene	N/D	N/D	0.994428	915	2.6361	0.86062	5.67133	0.0334839		hypothetical protein, conserved
Tb427_030035900	N/D	N/D	0.994428	2346	2.58045	5.33097	6.22109	0.0351295		unspecified product; ncRNA gene
Tb427_030036500	N/D	N/D	0.994428	4335	2.57499	5.8475	6.0091	0.0382895		unspecified product; ncRNA gene
Tb427_000698300:pseudogene	N/D	N/D	0.994428	318	2.39578	0.505732	4.98137	0.0441427		hypothetical protein, conserved
Tb427_060021800	N/D	N/D	0.994428	73	2.36645	1.10898	7.30942	0.0182726		unspecified product; ncRNA gene
Tb427_000832300:pseudogene	N/D	N/D	0.994428	2289	2.29976	0.743573	4.82272	0.0471361		Adenylate and Guanylate cyclase catalytic domain containing protein, putative
Tb427_070021700	Tb927.7.1730	Tb427.07.1730	0.994428	729	2.09256	2.8391	4.95884	0.0468993	Chr7_core_Tb427v10	Ribosomal L30 N-terminal domain/Ribosomal protein L30p/L7e putative
Tb427_000660100:pseudogene	N/D	N/D	0.994428	1434	1.87776	1.31234	5.07508	0.0424806		Leucine Rich repeat, putative
Tb427_070085200:pseudogene	N/D	N/D	0.994428	1749	1.77159	1.54174	4.87745	0.0460769		Retrotransposon hot spot protein, putative
Tb427_090042100:pseudogene	N/D	N/D	0.994428	1386	1.69108	1.14792	4.81573	0.0472735		Trypanosomal VSG domain containing protein, putative
Tb427_000810200:pseudogene	N/D	N/D	0.994428	468	1.43275	1.52878	4.91111	0.0454396		Retrotransposon hot spot protein, putative
Tb427_020028300	Tb927.2.5350	Tb427.02.5350	0.994428	1092	1.38854	2.92104	6.23212	0.0270124	Chr2_core_Tb427v10	IGP family C-type lectin domain containing protein putative
Tb427_020028200	Tb927.2.5340	Tb427.02.5340	0.994428	1092	1.28271	3.00686	4.70096	0.0495984	Chr2_core_Tb427v10	IGP family C-type lectin domain containing protein putative
Tb427_060049600	Tb927.6.4450	Tb427.06.4450	0.994428	1812	1.27698	2.56944	7.75143	0.0156807	Chr6_core_Tb427v10	hypothetical protein conserved
Tb427_040016300	Tb927.4.1400	Tb427.04.1400	0.994428	1383	1.2461	6.75738	6.53759	0.0273666	Chr4_core_Tb427v10	Holliday junction DNA helicase RuvB P-loop domain/ATPase family associated with various cellular activities (AAA) putative
Tb427_060008400	Tb927.6.520	Tb427.06.520	0.994428	390	1.21034	4.76262	9.04657	0.0103295	Chr6_core_Tb427v10	Procyclic acidic repetitive protein (PARP) putative
Tb427_110005000	Tb927.11.140	Tb427tmp.03.0990	0.994428	3705	1.2003	5.86877	6.9595	0.0226522	Chr11_core_Tb427v10	Adenylate and Guanylate cyclase catalytic domain containing protein putative
Tb427_020014500	Tb927.2.3280	N/D	0.994428	1311	1.18639	2.48597	5.80566	0.0317805	Chr2_core_Tb427v10	Invariant surface glycoprotein putative
Tb427_110138100	Tb927.11.12130	Tb427tmp.11.0002	0.994428	504	1.17248	4.77813	5.33082	0.0396234	Chr11_core_Tb427v10	hypothetical protein conserved
Tb427_110005100	Tb927.11.150	Tb427tmp.03.0970	0.994428	3720	1.15452	5.55249	7.45366	0.0184608	Chr11_core_Tb427v10	Periplasmic binding protein/Adenylate and Guanylate cyclase catalytic domain containing protein putative
Tb427_070005400	Tb927.7.180	Tb427.07.180	0.994428	1314	1.12071	8.28413	12.3756	0.00394532	Chr7_core_Tb427v10	Trypanosomal VSG domain containing protein putative
Tb427_050020100	Tb927.5.1430	Tb427.02.3270	0.994428	1296	1.05328	3.39095	7.23936	0.0187282	Chr5_core_Tb427v10	Invariant surface glycoprotein putative
Tb427_040041500	Tb927.4.3860	Tb427.04.3860	0.994428	3699	1.02248	4.91242	8.17812	0.0135784	Chr4_core_Tb427v10	Periplasmic binding protein/Adenylate and Guanylate cyclase catalytic domain containing protein putative
Tb427_070021800	Tb927.7.1740	Tb427.07.1740	0.994428	729	1.00907	4.90681	14.456	0.00225587	Chr7_core_Tb427v10	Ribosomal L30 N-terminal domain/Ribosomal protein L30p/L7e putative
Tb427_020008000	Tb927.2.2140	N/D	0.994428	327	1.00734	3.36435	5.77551	0.0321538	Chr2_core_Tb427v10	hypothetical protein conserved
Tb427_050009000	Tb927.5.470	Tb427.05.470	0.994428	1644	0.993327	6.23758	12.941	0.00332264	Chr5_core_Tb427v10	Major Facilitator Superfamily putative
Tb427_020027700	Tb927.2.5300	Tb427.02.5300	0.994428	1098	0.907465	4.14209	8.30218	0.0130304	Chr2_core_Tb427v10	IGP family C-type lectin domain containing protein putative
Tb427_000481500	Tb927.5.150	Tb427.05.150	0.994428	816	0.885311	5.61268	8.45095	0.012407	Chr7_5A_Tb427v10	hypothetical protein conserved
Tb427_110143700	Tb927.11.12700	Tb427tmp.01.4550	0.994428	453	0.881856	3.50484	6.2965	0.0263682	Chr11_core_Tb427v10	hypothetical protein conserved
Tb427_110087100	Tb927.2.5280	Tb427.02.5280	0.994428	2316	0.879088	4.77144	5.25134	0.039644	Chr11_core_Tb427v10	BNR repeat-like domain containing protein putative
Tb427_040005400	Tb927.4.350	Tb427.04.350	0.994428	1527	0.835947	4.84364	7.95002	0.0146581	Chr4_core_Tb427v10	hypothetical protein conserved
Tb427_100141400	Tb927.10.13400	Tb427.10.13400	0.994428	993	0.816709	5.69543	5.65216	0.0340238	Chr10_core_Tb427v10	PAP2 superfamily putative
Tb427_070065200	Tb927.7.5930	Tb427.07.5930	0.994428	1791	0.80696	3.96662	4.96376	0.0444636	Chr7_core_Tb427v10	Major Facilitator Superfamily/Nodulin-like putative
Tb427_010032500	Tb927.1.4890	Tb427.01.4890	0.994428	1359	0.806417	5.94087	6.76473	0.0223296	Chr1_core_Tb427v10	Trypanosomal VSG domain containing protein putative
Tb427_080082500:pseudogene	N/D	N/D	0.994428	1257	0.803476	4.04771	4.81388	0.0473099		Transmembrane amino acid transporter protein/Tryptophan/tyrosine permease family, putative
Tb427_070018100	Tb927.7.1380	Tb427.07.1380	0.994428	456	0.795513	5.4306	8.41311	0.0125622	Chr7_core_Tb427v10	hypothetical protein conserved
Tb427_010024000	Tb927.1.3320	Tb427.01.3320	0.994428	1047	0.785919	4.00193	4.83458	0.0469042	Chr1_core_Tb427v10	hypothetical protein conserved
Tb427_070026200	Tb927.7.2160	Tb427.07.2160	0.994428	1038	0.783444	7.17397	8.49193	0.0122414	Chr7_core_Tb427v10	hypothetical protein conserved
Tb427_100123900	Tb927.10.11630	Tb427.10.11630	0.994428	1905	0.769398	4.98215	5.66106	0.0336185	Chr10_core_Tb427v10	PSP1 C-terminal conserved region containing protein putative
Tb427_100128200	Tb927.10.12080	Tb427.10.12080	0.994428	783	0.733223	5.73396	11.3708	0.00510209	Chr10_core_Tb427v10	hypothetical protein conserved
Tb427_110067000	Tb927.11.6210	Tb427tmp.02.4080	0.994428	1446	0.731658	6.43974	9.12572	0.00998285	Chr11_core_Tb427v10	Cytochrome P450 putative
Tb427_110081600	Tb927.11.7490	Tb427tmp.02.5480	0.994428	390	0.726189	5.99966	5.86957	0.0311669	Chr11_core_Tb427v10	Protein of unknown function (DUF423) putative
Tb427_110134100	Tb927.11.11750	Tb427tmp.01.3610	0.994428	1488	0.723498	4.73546	7.22725	0.0188082	Chr11_core_Tb427v10	hypothetical protein conserved
Tb427_110188000	Tb927.11.16820	Tb427tmp.01.8580	0.994428	1113	0.722693	4.78392	7.26937	0.0185314	Chr11_core_Tb427v10	hypothetical protein conserved
Tb427_020022400	Tb927.2.4680	Tb427.02.4680	0.994428	1236	0.722108	5.43105	5.51127	0.0356565	Chr2_core_Tb427v10	hypothetical protein conserved
Tb427_040052800	Tb927.4.4940	Tb427.04.4940	0.994428	2028	0.721307	5.91762	5.55952	0.0351531	Chr4_core_Tb427v10	hypothetical protein conserved
Tb427_040042800	Tb927.4.4000	Tb427.04.4000	0.994428	1455	0.710065	5.20942	9.83945	0.00799851	Chr4_core_Tb427v10	Transmembrane amino acid transporter protein putative
Tb427_030060000	Tb927.3.5650	Tb427.03.5650	0.994428	2790	0.69768	6.55018	5.77234	0.0323564	Chr3_core_Tb427v10	Protein kinase domain/Protein tyrosine kinase/Kinase-like putative
Tb427_100077800	Tb927.10.7180	Tb427.10.7180	0.994428	2655	0.696567	5.8133	6.82479	0.0217135	Chr10_core_Tb427v10	Cysteine-rich acidic integral membrane protein precursor putative
Tb427_060039300	Tb927.6.3440	Tb427.06.3440	0.994428	1062	0.695708	5.44485	9.17406	0.00983154	Chr6_core_Tb427v10	hypothetical protein conserved
Tb427_080088600	Tb927.8.8310	Tb427.08.8310	0.994428	1446	0.695269	7.10201	6.10993	0.0283678	Chr8_core_Tb427v10	DnaJ domain containing protein putative
Tb427_040037800	Tb927.4.3500	Tb427.04.3500	0.994428	531	0.694543	6.12343	6.07651	0.0286474	Chr4_core_Tb427v10	Amastin surface glycoprotein putative
Tb427_110019200	Tb927.11.1470	Tb427tmp.47.0001	0.994428	1314	0.693949	7.39791	5.53959	0.0354293	Chr11_core_Tb427v10	Invariant surface glycoprotein putative
Tb427_070026000	Tb927.7.2140	Tb427.07.2140	0.994428	1131	0.692793	6.22172	7.01042	0.0203125	Chr7_core_Tb427v10	hypothetical protein conserved
Tb427_100026700	Tb927.10.2250	Tb427.10.2250	0.994428	900	0.686775	6.23973	7.48128	0.0172093	Chr10_core_Tb427v10	B domain of TMEM189 localisation domain containing protein putative
Tb427_110019300	Tb927.11.1480	Tb427tmp.27.0001	0.994428	3714	0.686541	5.19205	7.21943	0.0188602	Chr11_core_Tb427v10	Periplasmic binding protein/Adenylate and Guanylate cyclase catalytic domain containing protein putative
Tb427_110009400	Tb927.11.520	Tb427tmp.03.0570	0.994428	1173	0.686528	6.02216	8.00233	0.0144019	Chr11_core_Tb427v10	hypothetical protein conserved
Tb427_040038000	Tb927.4.3520	Tb427.04.3520	0.994428	537	0.683442	6.40186	8.98733	0.0104313	Chr4_core_Tb427v10	Amastin surface glycoprotein putative
Tb427_110067700	Tb927.11.6280	Tb427tmp.02.4150	0.994428	2742	0.677903	7.06373	6.14105	0.0279834	Chr11_core_Tb427v10	Pyruvate phosphate dikinase PEP/pyruvate binding domain/PEP-utilising enzyme mobile domain/PEP-utilising enzyme TIM barrel domain containing protein putative
Tb427_040043600	Tb927.4.4090	Tb427.04.4090	0.994428	990	0.671135	5.03435	8.95194	0.0105497	Chr4_core_Tb427v10	hypothetical protein conserved
Tb427_110019400	Tb927.4.3750	Tb427.04.3750	0.994428	3714	0.665746	5.26358	8.25799	0.0132226	Chr11_core_Tb427v10	Periplasmic binding protein/Adenylate and Guanylate cyclase catalytic domain containing protein putative
Tb427_020022300	Tb927.2.4670	Tb427.02.4670	0.994428	1164	0.665286	5.79448	6.19627	0.0273791	Chr2_core_Tb427v10	hypothetical protein conserved
Tb427_110063900	Tb927.11.5870	Tb427tmp.02.3650	0.994428	1293	0.648693	5.37344	5.20583	0.040284	Chr11_core_Tb427v10	hypothetical protein conserved
Tb427_110134000	Tb927.11.11740	Tb427tmp.01.3610	0.994428	1503	0.646826	5.54301	8.15541	0.0136816	Chr11_core_Tb427v10	hypothetical protein conserved
Tb427_080079100	Tb927.8.7280	Tb427.08.7280	0.994428	744	0.642783	5.1986	7.47166	0.0172668	Chr8_core_Tb427v10	emp24/gp25L/p24 family/GOLD putative
Tb427_010014600	Tb927.1.1850	Tb427.01.1850	0.994428	1884	0.634856	5.70721	4.96077	0.0445184	Chr1_core_Tb427v10	hypothetical protein conserved
Tb427_100130000	Tb927.10.12260	Tb427.10.12260	0.994428	1428	0.633924	7.62242	5.49082	0.0359459	Chr10_core_Tb427v10	Peptidase family M20/M25/M40/Peptidase dimerisation domain containing protein putative
Tb427_100026300	Tb927.10.2210	Tb427.10.2210	0.994428	1989	0.63347	6.00897	5.63244	0.033997	Chr10_core_Tb427v10	Ubiquitin carboxyl-terminal hydrolase putative
Tb427_080081800	Tb927.8.7600	Tb427.08.7600	0.994428	1404	0.633333	6.89903	5.07551	0.0426542	Chr8_core_Tb427v10	Tryptophan/tyrosine permease family/Transmembrane amino acid transporter protein putative
Tb427_110081700	Tb927.11.7500	Tb427tmp.02.5490	0.994428	390	0.631723	5.96562	5.66172	0.0336099	Chr11_core_Tb427v10	Protein of unknown function (DUF423) putative
Tb427_070049000	Tb927.7.4360	Tb427.07.4360	0.994428	993	0.630921	6.57565	7.70384	0.0159381	Chr7_core_Tb427v10	hypothetical protein conserved
Tb427_090042300	Tb927.9.7380	Tb427.01.5060	0.994428	1110	0.623033	6.3953	5.44629	0.0365858	Chr9_core_Tb427v10	Trypanosomal VSG domain containing protein putative
Tb427_100097200	Tb927.10.9010	Tb427.10.9010	0.994428	681	0.622742	5.25739	6.20943	0.0272438	Chr10_core_Tb427v10	hypothetical protein conserved
Tb427_090071700	Tb927.9.12360	N/D	0.994428	1683	0.62112	7.2756	4.96165	0.0445355	Chr9_core_Tb427v10	hypothetical protein conserved
Tb427_100030200	Tb927.10.2560	Tb427.10.2560	0.994428	954	0.620562	5.99207	7.27103	0.0185206	Chr10_core_Tb427v10	lactate/malate dehydrogenase NAD binding domain/lactate/malate dehydrogenase alpha/beta C-terminal domain containing protein putative
Tb427_080077500	Tb927.8.7120	Tb427.08.7120	0.994428	1371	0.605072	6.58787	6.11113	0.0282738	Chr8_core_Tb427v10	Squalene/phytoene synthase putative
Tb427_050048400	Tb927.5.4160	Tb427.05.4160	0.994428	1149	0.596506	5.79406	6.15914	0.0277651	Chr5_core_Tb427v10	hypothetical protein conserved
Tb427_100137600:pseudogene	N/D	N/D	0.994428	3513	0.589055	7.34733	4.95931	0.0445451		Adenylate and Guanylate cyclase catalytic domain containing protein, putative
Tb427_050025800	Tb927.5.1950	Tb427.05.1950	0.994428	1836	0.58439	6.24327	5.93857	0.0301951	Chr5_core_Tb427v10	hypothetical protein conserved
Tb427_070077500	Tb927.7.6990	Tb427.07.6990	0.994428	903	0.582027	6.30047	4.84248	0.0467503	Chr7_core_Tb427v10	hypothetical protein conserved
Tb427_080044900	Tb927.8.4010	Tb427.08.4010	0.994428	1641	0.580434	6.05853	5.05819	0.0427746	Chr8_core_Tb427v10	hypothetical protein conserved
Tb427_060018200	Tb927.6.1530	Tb427.06.1530	0.994428	945	0.580044	6.62943	8.2601	0.0132133	Chr6_core_Tb427v10	Glutamine amidotransferase class-I/Peptidase C26 putative
Tb427_030049900	Tb927.3.4650	Tb427.03.4650	0.994428	666	0.576377	6.29015	4.7777	0.0480293	Chr3_core_Tb427v10	ERG2 and Sigma1 receptor like protein putative
Tb427_110139900	Tb927.11.12320	Tb427tmp.01.4140	0.994428	2580	0.57375	7.34424	6.45705	0.0248393	Chr11_core_Tb427v10	hypothetical protein conserved
Tb427_010014500	Tb927.1.1840	N/D	0.994428	1644	0.554707	5.2336	5.04242	0.0430512	Chr1_core_Tb427v10	hypothetical protein conserved
Tb427_000174700	Tb927.1.5100	Tb427.01.5100	0.994428	1356	0.553592	6.19306	7.21662	0.0188789	Chr1_3A_Tb427v10	Trypanosomal VSG domain containing protein putative
Tb427_080073400	Tb927.8.6710	Tb427.08.6710	0.994428	1785	0.549224	7.51994	8.69558	0.0114561	Chr8_core_Tb427v10	hypothetical protein conserved
Tb427_080073500	Tb927.8.6720	Tb427.08.6720	0.994428	1848	0.548721	8.05881	7.36498	0.0179207	Chr8_core_Tb427v10	hypothetical protein conserved
Tb427_070010300	Tb927.7.690	Tb427.07.690	0.994428	1479	0.541805	5.65612	5.75686	0.0323872	Chr7_core_Tb427v10	FYVE zinc finger containing protein putative
Tb427_080067400	Tb927.8.6170	Tb427.08.6170	0.994428	2010	0.532979	7.12779	4.80426	0.0475	Chr8_core_Tb427v10	Transketolase thiamine diphosphate binding domain/Transketolase pyrimidine binding domain/Transketolase C-terminal domain containing protein putative
Tb427_070049500	Tb927.7.4410	Tb427.07.4410	0.994428	1278	0.53145	5.39582	5.89622	0.03069	Chr7_core_Tb427v10	hypothetical protein conserved
Tb427_030005700	Tb927.3.600	Tb427.03.600	0.994428	699	0.526952	6.33273	8.31382	0.0129803	Chr3_core_Tb427v10	hypothetical protein conserved
Tb427_100127900	Tb927.10.12050	Tb427.10.12050	0.994428	870	0.526904	5.81326	5.95466	0.0300095	Chr10_core_Tb427v10	hypothetical protein conserved
Tb427_030020500	Tb927.3.2080	Tb427.03.2080	0.994428	783	0.519176	6.41007	6.08435	0.0285622	Chr3_core_Tb427v10	hypothetical protein conserved
Tb427_110121000	Tb927.11.10570	Tb427tmp.01.2340	0.994428	1002	0.518777	6.09676	5.42401	0.0369111	Chr11_core_Tb427v10	hypothetical protein conserved
Tb427_080008800	Tb927.8.860	Tb427.08.860	0.994428	675	0.501963	5.75246	5.06384	0.0426759	Chr8_core_Tb427v10	hypothetical protein conserved
Tb427_070072000	Tb927.7.6600	Tb427.07.6600	0.994428	807	0.498785	6.78999	4.89961	0.0456562	Chr7_core_Tb427v10	hypothetical protein conserved
Tb427_100106100	Tb927.10.9930	Tb427.10.9930	0.994428	1773	0.481889	5.83562	7.08567	0.019775	Chr10_core_Tb427v10	PHD-zinc-finger like domain containing protein putative
Tb427_100063900:pseudogene	N/D	N/D	0.994428	1740	0.478395	5.6833	6.33485	0.0259932		B-box zinc finger containing protein, putative
Tb427_100155400	Tb927.10.14710	Tb427.10.14710	0.994428	801	0.47409	8.49073	5.89071	0.030755	Chr10_core_Tb427v10	Ribosomal protein S5 N-terminal domain/Ribosomal protein S5 C-terminal domain containing protein putative
Tb427_080006000	Tb927.8.590	Tb427.08.590	0.994428	2037	0.472287	6.47218	6.21121	0.0272255	Chr8_core_Tb427v10	Choline/Carnitine o-acyltransferase putative
Tb427_040034400	Tb927.4.3190	Tb427.04.3190	0.994428	663	0.471323	5.21717	4.80015	0.0475814	Chr4_core_Tb427v10	Ubiquitin-conjugating enzyme putative
Tb427_060037800	Tb927.6.3270	Tb427.06.3270	0.994428	606	0.468569	5.42491	5.63225	0.0339996	Chr6_core_Tb427v10	hypothetical protein conserved
Tb427_110173900	Tb927.11.15530	Tb427tmp.01.7170	0.994428	1377	0.46479	5.54604	5.07989	0.0423972	Chr11_core_Tb427v10	Ergosterol biosynthesis ERG4/ERG24 family/Protein of unknown function (DUF1295) putative
Tb427_100064800	Tb927.10.6060	Tb427.10.6060	0.994428	642	0.463042	7.2166	5.68672	0.0332834	Chr10_core_Tb427v10	Zinc knuckle putative
Tb427_080073600	Tb927.8.6730	Tb427.08.6730	0.994428	1785	0.462368	8.03366	7.67541	0.0160941	Chr8_core_Tb427v10	hypothetical protein conserved
Tb427_100062900	Tb927.10.5880	Tb427.10.5880	0.994428	1881	0.461385	6.42015	5.13762	0.0414126	Chr10_core_Tb427v10	hypothetical protein conserved
Tb427_110100000	Tb927.11.9230	Tb427tmp.01.0970	0.994428	1062	0.457434	5.85157	5.87882	0.030896	Chr11_core_Tb427v10	hypothetical protein conserved
Tb427_060019700	Tb927.6.1680	Tb427.06.1680	0.994428	1575	0.456951	6.41986	5.26559	0.039325	Chr6_core_Tb427v10	Zinc-finger double-stranded RNA-binding/Zinc finger C2H2 type/Zinc-finger of C2H2 type/C2H2-type zinc finger containing protein putative
Tb427_030059500	Tb927.3.5600	Tb427.03.5600	0.994428	816	0.448879	5.8002	5.52953	0.0354004	Chr3_core_Tb427v10	hypothetical protein conserved
Tb427_070025700	Tb927.7.2110	Tb427.07.2110	0.994428	756	0.442694	6.89829	5.54899	0.0351298	Chr7_core_Tb427v10	hypothetical protein conserved
Tb427_080081100:pseudogene	N/D	N/D	0.994428	1086	0.442062	6.84675	5.42619	0.0368791		Enoyl-CoA hydratase/isomerase, putative
Tb427_100168900	Tb927.10.15930	Tb427.10.15930	0.994428	1458	0.433861	5.1668	5.60358	0.0343838	Chr10_core_Tb427v10	PDZ domain containing protein putative
Tb427_110128100	Tb927.11.11260	Tb427tmp.01.3050	0.994428	1341	0.433499	6.50853	5.2005	0.0403709	Chr11_core_Tb427v10	hypothetical protein conserved
Tb427_030047900	Tb927.3.4450	Tb427.03.4450	0.994428	609	0.429754	6.04802	5.8801	0.0308808	Chr3_core_Tb427v10	hypothetical protein conserved
Tb427_100016300:pseudogene	N/D	N/D	0.994428	2148	0.423097	6.66666	6.05408	0.0288926		hypothetical protein conserved
Tb427_060044600	Tb927.6.3960	Tb427.06.3960	0.994428	969	0.418252	6.05296	5.07816	0.0424272	Chr6_core_Tb427v10	hypothetical protein conserved
Tb427_070036800	Tb927.7.3140	Tb427.07.3140	0.994428	561	0.416248	5.9665	7.21749	0.0188731	Chr7_core_Tb427v10	hypothetical protein conserved
Tb427_110039700	Tb927.11.3460	Tb427tmp.02.0950	0.994428	897	0.412827	6.03704	6.72988	0.0224736	Chr11_core_Tb427v10	hypothetical protein conserved
Tb427_100127100	Tb927.10.11970	Tb427.10.11970	0.994428	1290	0.409453	6.91364	5.35259	0.037977	Chr10_core_Tb427v10	Aminotransferase class I and II/Aminotransferase class-V/DegT/DnrJ/EryC1/StrS aminotransferase family putative
Tb427_060041100	Tb927.6.3620	Tb427.06.3620	0.994428	1773	0.401259	6.18878	5.61207	0.0342695	Chr6_core_Tb427v10	hypothetical protein conserved
Tb427_020019100	Tb927.2.4140	Tb427.02.4140	0.994428	2190	0.382258	6.95018	5.11686	0.0417636	Chr2_core_Tb427v10	hypothetical protein conserved
Tb427_070021400	Tb927.7.1710	Tb427.07.1710	0.994428	1218	0.373632	5.92178	4.77592	0.048065	Chr7_core_Tb427v10	eRF1 domain 1/eRF1 domain 2/eRF1 domain 3 putative
Tb427_100097900	Tb927.10.9070	Tb427.10.9070	0.994428	1791	0.365153	6.32039	5.59991	0.0344335	Chr10_core_Tb427v10	hypothetical protein conserved
Tb427_100076800	Tb927.10.7080	Tb427.10.7080	0.994428	1653	0.363654	7.06101	5.96556	0.0298847	Chr10_core_Tb427v10	DEAD/DEAH box helicase/Helicase conserved C-terminal domain containing protein putative
Tb427_060011900	Tb927.6.850	Tb427.06.850	0.994428	993	0.350417	5.90821	4.73777	0.0488383	Chr6_core_Tb427v10	NOT2 / NOT3 / NOT5 family putative
Tb427_110050700	Tb927.11.4560	Tb427tmp.02.2150	0.994428	870	-0.345496	6.17597	5.69037	0.0332361	Chr11_core_Tb427v10	hypothetical protein conserved
Tb427_050037400	Tb927.5.3090	Tb427.05.3090	0.994428	306	-0.361168	6.44989	5.06062	0.0427321	Chr5_core_Tb427v10	hypothetical protein conserved
Tb427_020010300	Tb927.2.2470	Tb427.02.2470	0.994428	2289	-0.370717	6.48945	4.97617	0.0442371	Chr2_core_Tb427v10	hypothetical protein conserved
Tb427_080065200	Tb927.8.5980	Tb427.08.5980	0.994428	2412	-0.3764	6.39783	4.69766	0.0496672	Chr8_core_Tb427v10	DEAD_2/Helical and beta-bridge domain/Helicase C-terminal domain containing protein putative
Tb427_090086100	Tb927.9.14480	Tb427tmp.211.4920	0.994428	297	-0.388186	7.08877	4.94614	0.0447874	Chr9_core_Tb427v10	Roadblock/LC7 domain containing protein putative
Tb427_070072600	Tb927.7.6660	Tb427.07.6660	0.994428	774	-0.394374	5.15704	5.15671	0.041093	Chr7_core_Tb427v10	DnaJ domain containing protein putative
Tb427_090087600	Tb927.9.15040	Tb427tmp.244.2810	0.994428	843	-0.397554	5.53516	5.78316	0.0320587	Chr9_core_Tb427v10	DTW domain containing protein putative
Tb427_050051400	Tb927.5.4400	Tb427.05.4400	0.994428	1299	-0.405069	6.1032	5.58295	0.0346635	Chr5_core_Tb427v10	Leucine Rich repeat putative
Tb427_090018700	Tb927.9.2990	Tb427tmp.160.1670	0.994428	657	-0.406486	6.24677	5.51463	0.0356092	Chr9_core_Tb427v10	hypothetical protein conserved
Tb427_110189200	Tb927.11.16930	Tb427tmp.01.8700	0.994428	2160	-0.419582	5.87545	5.4576	0.0364221	Chr11_core_Tb427v10	ABC transporter transmembrane region/ABC transporter putative
Tb427_080024300	Tb927.8.2120	Tb427.08.2120	0.994428	1101	-0.422015	6.30258	5.38603	0.0374735	Chr8_core_Tb427v10	Leucine Rich repeat putative
Tb427_010007900	Tb927.1.870	Tb427.01.870	0.994428	1029	-0.42261	6.09502	7.02989	0.0201717	Chr1_core_Tb427v10	Deoxyhypusine synthase putative
Tb427_100046000	Tb927.10.4170	Tb427.10.4170	0.994428	7620	-0.42282	7.77358	4.94304	0.0448446	Chr10_core_Tb427v10	hypothetical protein conserved
Tb427_080075900	Tb927.8.6960	Tb427.08.6960	0.994428	1158	-0.426918	5.28164	4.75472	0.0484928	Chr8_core_Tb427v10	hypothetical protein conserved
Tb427_110179600	Tb927.11.16070	Tb427tmp.01.7730	0.994428	999	-0.42752	5.39921	5.05071	0.0429056	Chr11_core_Tb427v10	hypothetical protein conserved
Tb427_090082200	Tb927.9.13740	Tb427tmp.211.4490	0.994428	549	-0.434143	6.094	6.80243	0.0218898	Chr9_core_Tb427v10	ADP-ribosylation factor family/Signal recognition particle receptor beta subunit/50S ribosome-binding GTPase/Ras of Complex Roc domain of DAPkinase/Gtr1/RagA G protein conserved region/Ras family putative
Tb427_090017400	Tb927.9.2900	Tb427tmp.160.1560	0.994428	7896	-0.438852	6.85509	4.97656	0.04423	Chr9_core_Tb427v10	hypothetical protein conserved
Tb427_080016800	Tb927.8.1450	Tb427.08.1450	0.994428	1434	-0.451433	5.43596	4.98053	0.0441579	Chr8_core_Tb427v10	hypothetical protein conserved
Tb427_110104300	Tb927.11.9600	Tb427tmp.01.1360	0.994428	888	-0.452743	6.41045	5.54706	0.0351566	Chr11_core_Tb427v10	hypothetical protein conserved
Tb427_110157400	Tb927.11.13960	Tb427tmp.01.5535	0.994428	384	-0.456535	4.9508	5.33547	0.0382378	Chr11_core_Tb427v10	LSM domain containing protein putative
Tb427_110076800	Tb927.11.7190	N/D	0.994428	660	-0.464267	5.75859	5.30118	0.0387669	Chr11_core_Tb427v10	RNA recognition motif. (a.k.a. RRM RBD or RNP domain) putative
Tb427_030034300	Tb927.3.3370	Tb427.03.3370	0.994428	1173	-0.467194	6.158	6.00608	0.0294256	Chr3_core_Tb427v10	hypothetical protein conserved
Tb427_060050200	Tb927.6.4510	Tb427.06.4510	0.994428	978	-0.46795	5.84868	7.35403	0.0179894	Chr6_core_Tb427v10	hypothetical protein conserved
Tb427_100054600	Tb927.10.5050	Tb427.10.5050	0.994428	228	-0.471258	5.56342	5.15076	0.0411924	Chr10_core_Tb427v10	Mitochondrial ATP synthase epsilon chain putative
Tb427_070015500	Tb927.7.1170	Tb427.07.1170	0.994428	480	-0.480802	5.9442	6.01345	0.029343	Chr7_core_Tb427v10	RNA recognition motif. (a.k.a. RRM RBD or RNP domain) putative
Tb427_090017600	Tb927.9.2940	Tb427tmp.160.1610	0.994428	1488	-0.486409	6.37228	8.30799	0.0130054	Chr9_core_Tb427v10	hypothetical protein conserved
Tb427_080060000	Tb927.8.5460	Tb427.08.5460	0.994428	1224	-0.487953	7.50969	5.28423	0.0390316	Chr8_core_Tb427v10	EF hand/EF-hand domain pair putative
Tb427_010007800	Tb927.1.860	Tb427.01.860	0.994428	807	-0.493622	7.31267	5.78008	0.0320968	Chr1_core_Tb427v10	hypothetical protein conserved
Tb427_100140800	Tb927.10.13370	Tb427.10.13370	0.994428	600	-0.500218	6.3327	4.76405	0.0483039	Chr10_core_Tb427v10	Tctex-1 family putative
Tb427_100120300	Tb927.10.11330	Tb427.10.11330	0.994428	687	-0.501598	7.2337	6.05695	0.028861	Chr10_core_Tb427v10	EF-hand domain pair putative
Tb427_040048500	Tb927.4.4540	Tb427.04.4540	0.994428	366	-0.503607	5.63286	5.19969	0.0403842	Chr4_core_Tb427v10	LSD1 zinc finger containing protein putative
Tb427_080075000	Tb927.8.6870	Tb427.08.6870	0.994428	2511	-0.503708	6.20978	5.8119	0.0317039	Chr8_core_Tb427v10	IQ calmodulin-binding motif containing protein putative
Tb427_110184100	Tb927.11.16450	Tb427tmp.01.8140	0.994428	402	-0.544622	6.03635	4.95889	0.0445527	Chr11_core_Tb427v10	hypothetical protein conserved
Tb427_110043400	Tb927.11.3770	Tb427tmp.02.1260	0.994428	789	-0.553903	6.69588	9.62478	0.00854248	Chr11_core_Tb427v10	Dpy-30 motif containing protein putative
Tb427_020022700	Tb927.2.4720	Tb427.02.4720	0.994428	2277	-0.559512	5.24042	7.43444	0.0174917	Chr2_core_Tb427v10	Alg9-like mannosyltransferase family putative
Tb427_080059800	Tb927.8.5440	Tb427.08.5440	0.994428	657	-0.563713	7.40631	6.15657	0.0277921	Chr8_core_Tb427v10	EF-hand domain pair/EF hand putative
Tb427_100045800	Tb927.10.4140	Tb427.10.4140	0.994428	222	-0.564378	5.41141	4.7812	0.0479591	Chr10_core_Tb427v10	Protein of unknown function (DUF1242) putative
Tb427_090064200	Tb927.9.11230	Tb427tmp.211.2540	0.994428	426	-0.571852	7.27731	5.83035	0.0314788	Chr9_core_Tb427v10	EF-hand domain pair/EF hand/EF-hand domain containing protein putative
Tb427_050026900	Tb927.5.2050	Tb427.05.2050	0.994428	1107	-0.572175	6.30872	7.95823	0.0146176	Chr5_core_Tb427v10	Lysine methyltransferase putative
Tb427_100170700	Tb927.10.16110	Tb427.10.16110	0.994428	1161	-0.573882	5.94856	6.0166	0.0293078	Chr10_core_Tb427v10	WD domain G-beta repeat putative
Tb427_080016700	Tb927.8.1440	Tb427.08.1440	0.994428	489	-0.573983	5.51513	8.41384	0.0125591	Chr8_core_Tb427v10	N-terminal half of MaoC dehydratase/MaoC like domain containing protein putative
Tb427_080013700	Tb927.8.1360	Tb427.08.1360	0.994428	12675	-0.58757	8.06543	4.83154	0.0469636	Chr8_core_Tb427v10	Dynein heavy chain N-terminal region 2/Hydrolytic ATP binding site of dynein motor region/P-loop containing dynein motor region containing protein putative
Tb427_080074700	Tb927.8.6840	Tb427.08.6840	0.994428	2664	-0.623145	5.95132	5.36428	0.0378	Chr8_core_Tb427v10	Histidine kinase- DNA gyrase B- and HSP90-like ATPase/DNA mismatch repair protein C-terminal domain/DNA mismatch repair protein Mlh1 C-terminus putative
Tb427_110126900	Tb927.11.11135	N/D	0.994428	342	-0.63454	6.00179	6.44761	0.0249262	Chr11_core_Tb427v10	hypothetical protein conserved
Tb427_110105900	Tb927.11.9750	Tb427tmp.01.1500	0.994428	1890	-0.635208	6.42803	10.9015	0.00583538	Chr11_core_Tb427v10	Protein of unknown function (DUF498/DUF598) putative
Tb427_010008000	Tb927.1.880	Tb427.01.880	0.994428	13803	-0.635327	7.36405	6.65423	0.0231019	Chr1_core_Tb427v10	AAA domain (dynein-related subfamily)/Midasin AAA lid domain/ATPase family associated with various cellular activities (AAA) putative
Tb427_110119000	Tb927.11.10370	Tb427tmp.01.2140	0.994428	3168	-0.654777	6.49644	11.3535	0.00512722	Chr11_core_Tb427v10	Glycosyl hydrolases family 31 putative
Tb427_100080700	Tb927.10.7470	Tb427.10.7470	0.994428	354	-0.662915	4.44005	7.1244	0.0195048	Chr10_core_Tb427v10	RNA recognition motif. (a.k.a. RRM RBD or RNP domain) putative
Tb427_070039500	Tb927.7.3420	Tb427.07.3420	0.994428	339	-0.666036	5.98811	5.43087	0.0368106	Chr7_core_Tb427v10	FKBP-type peptidyl-prolyl cis-trans isomerase putative
Tb427_110085000	Tb927.11.7780	Tb427tmp.02.5660	0.994428	1260	-0.669981	6.49257	5.36557	0.0379542	Chr11_core_Tb427v10	hypothetical protein conserved
Tb427_070043400	Tb927.7.3800	Tb427.07.3800	0.994428	741	-0.670832	4.90783	8.52049	0.0121276	Chr7_core_Tb427v10	hypothetical protein conserved
Tb427_100120500	Tb927.10.11350	Tb427.10.11350	0.994428	462	-0.698425	4.27924	7.13527	0.0194298	Chr10_core_Tb427v10	hypothetical protein conserved
Tb427_080076200	Tb927.8.6990	Tb427.08.6990	0.994428	294	-0.699915	4.65914	6.65792	0.0230707	Chr8_core_Tb427v10	hypothetical protein conserved
Tb427_080043400	Tb927.8.3850	Tb427.08.3850	0.994428	1161	-0.700435	4.96767	6.27638	0.0265676	Chr8_core_Tb427v10	PSP1 C-terminal conserved region containing protein putative
Tb427_090087800	Tb927.9.15060	Tb427tmp.244.2790	0.994428	756	-0.703616	6.22908	5.14454	0.0416073	Chr9_core_Tb427v10	Eukaryotic rRNA processing protein EBP2 putative
Tb427_030006200	Tb927.3.650	Tb427.03.650	0.994428	189	-0.70403	4.45748	5.55963	0.0349829	Chr3_core_Tb427v10	hypothetical protein conserved
Tb427_080054400	Tb927.8.4910	Tb427.08.4910	0.994428	345	-0.722933	5.26248	5.87412	0.030952	Chr8_core_Tb427v10	hypothetical protein conserved
Tb427_000738600	Tb927.1.120	Tb427.01.120	0.994428	2055	-0.748372	3.72462	5.81742	0.0316363	unitig_2218_Tb427v10	Retrotransposon hot spot protein putative
Tb427_040056600	Tb927.4.5335	Tb427.08.6990	0.994428	294	-0.757233	4.02444	4.85942	0.0464228	Chr4_core_Tb427v10	hypothetical protein conserved
Tb427_070013200	Tb927.7.960	Tb427.07.960	0.994428	2550	-0.772704	5.08756	5.21132	0.040227	Chr7_core_Tb427v10	Protein kinase domain/Protein tyrosine kinase putative
Tb427_100036700	Tb927.10.3160	Tb427.10.3160	0.994428	393	-0.778786	5.3612	4.92047	0.0455851	Chr10_core_Tb427v10	hypothetical protein conserved
Tb427_030038900	Tb927.3.3610	Tb427.03.3610	0.994428	1086	-0.818858	6.3046	7.95945	0.0147243	Chr3_core_Tb427v10	WD domain G-beta repeat putative
Tb427_090093300	Tb927.2.2020	Tb427.02.2020	0.994428	1188	-0.92881	3.96411	7.51424	0.0170137	Chr9_core_Tb427v10	hypothetical protein conserved
Tb427_100045300	Tb927.10.4090	Tb427.10.4090	0.994428	240	-1.03993	3.61976	7.54063	0.016859	Chr10_core_Tb427v10	hypothetical protein conserved
Tb427_000020400:pseudogene	N/D	N/D	0.994428	1164	-1.08874	5.55656	4.9589	0.0474285		Trypanosome variant surface glycoprotein (A-type), putative
Tb427_000022400:pseudogene	N/D	N/D	0.994428	1161	-1.16173	3.8205	6.40778	0.0252971		Trypanosome variant surface glycoprotein (A-type), putative
Tb427_000022500	Tb927.7.3250	Tb427.07.3250	0.994428	1203	-1.20389	3.87908	6.50298	0.0244212	BES5_Tb427v10	Trypanosome variant surface glycoprotein (A-type) putative
Tb427_000764700	Tb927.1.120	Tb427.01.120	0.994428	2568	-1.36275	4.02361	9.04735	0.0102339	unitig_2448_Tb427v10	Retrotransposon hot spot protein putative
Tb427_060053800	Tb927.6.4870	Tb427.06.4870	0.994428	1194	-1.54249	2.46722	4.86483	0.0463186	Chr6_core_Tb427v10	S-adenosylmethionine synthetase N-terminal domain/S-adenosylmethionine synthetase central domain/S-adenosylmethionine synthetase C-terminal domain containing protein putative
Tb427_000770400	Tb927.1.290	Tb427.01.290	0.994428	2511	-1.93571	0.174068	4.98621	0.044055	unitig_2455_Tb427v10	hypothetical protein conserved
Tb427_010017800	Tb927.1.2340	Tb427.01.2340	0.994428	1356	-2.19738	3.80841	5.48042	0.0397744	Chr1_core_Tb427v10	Tubulin/FtsZ family GTPase domain/Tubulin C-terminal domain containing protein putative
Tb427_000629900	Tb927.7.6500	Tb427.07.6500	0.994428	1473	-2.30161	0.25177	5.51755	0.0355682	Tb427VSG-1389_unitig_restricted_Tb427v10	Trypanosome variant surface glycoprotein C-terminal domain containing protein putative
Tb427_090073000	N/D	N/D	0.994428	71	-2.68922	0.80505	7.42865	0.017527		unspecified product, ncRNA gene
Tb427_000271700:pseudogene	N/D	N/D	0.994428	1521	-2.80221	1.6072	8.48282	0.012278		hypothetical protein, conserved
Tb427_110136700	Tb927.11.12000	Tb427tmp.01.3820	0.994428	897	-3.06915	0.350069	9.16471	0.0098606	Chr11_core_Tb427v10	hypothetical protein conserved
Tb427_000106700	Tb927.1.5060	Tb427.01.5060	0.994428	609	-3.4531	-0.0715947	4.93328	0.0466983	Chr10_5A_Tb427v10	hypothetical protein
Tb427_000018400	Tb927.1.5330	Tb427.01.5330	0.994428	1584	-4.00236	0.294093	5.45875	0.0364055	BES2_Tb427v10	Trypanosomal VSG domain/Trypanosome variant surface glycoprotein C-terminal domain containing protein putative
Tb427_060014100	Tb927.6.1050	Tb427.06.1050	0.994428	1350	-5.56202	1.79319	5.80608	0.0352173	Chr6_core_Tb427v10	Cathepsin propeptide inhibitor domain (I29)/Papain family cysteine protease/Protein of unknown function (DUF3586) putative
N/D : No data available
