# Supplementary material for: Depolymerization of SUMO chains induces slender to stumpy differentiation in T. brucei bloodstream parasites
Source: PLoS Pathog. 2024 Apr 18;20(4):e1012166. doi: 10.1371/journal.ppat.1012166 (PMC11060531; doi:10.1371/journal.ppat.1012166)
Supplement: S1 Data — (XLSX) [file ppat.1012166.s009.xlsx]

## Sheet: Figure 1C
	Growth curves
	Time (h)	WT					SUMO allKR
		Experiment 1	Experiment 2	Experiment 3	Mean	SD	Replicate 1	Replicate 2	Replicate 3	Mean	SD
	0	10000	10000	10000	10000	0	10000	10000	10000	10000	0
	24	110000	100000	90000	100000	10000	170000	160000	130000	153333	20816.7
	48	2120000	1640000	1600000	1.78667e+06	289367	2000000	2240000	2200000	2.14667e+06	128582
	72	4800000	4000000	3200000	4000000	800000	3200000	4000000	4800000	4000000	800000
	Doubling Time
		Doubling Time (h)
		Experiment 1	Experiment 2	Experiment 3	Experiment 4	Mean	SD
	WT	5.56	6	5.64	6.194	5.8485	0.299459
	SUMO allKR	6.084	6.26	5.456	6.26	6.015	0.381791

## Sheet: Figure 2A
	Survival (Kaplan-Meier curve)
	Time (days)	Survival (%)
		WT	SUMO allKR	SUMO allKR+WT
	4	100	100	100
	5	14.2857	100	100
	6	0	85.7143	33.3333
	7		57.1429	0
	8		57.14
	9		57.14
	10		42.8571
	11		14.2857
	12		14.29
	13		0

## Sheet: Figure 2B
	Parasitemia (parasites/ml)
	Time (days)	WT
		Mouse 1	Mouse 2	Mouse 6	Mouse 7	Mean	SD
	0	0	0	0	0	0	0
	4	3870000	1400000	8200000	1050000	3630000	3.29504e+06
	6	1000000000	1000000000	1000000000	1000000000	1000000000	0
	7
	8
	9
	10
	11
	Time (days)	SUMO allKR group 1
		Mouse 1	Mouse 2	Mouse 4	Mouse 6	Mouse 7	Mouse 10	Mouse 12	Mean	SD
	0	0	0	0	0	0	0	0	0	0
	4	500000	1080000	100000	1750000	775000	325000	325000	693571	567669
	6	12500	12500	12500	12500	12500	12500	50000	17857.1	14173.7
	7	50000	25000	12500	12500	25000	12500	12500	21428.6	13908.7
	8	250000	800000	25000	25000	125000	25000	475000	246429	294544
	9	8400000	10200000	1600000	4000000	9200000	3200000	10000000	6.65714e+06	3.60132e+06
	10	143000000	108000000	14800000	71200000	64800000	16800000	74000000	7.03714e+07	4.5996e+07
	11	Death	296000000	632000000	1000000000	978000000	680000000	500000000	681000000	2.73261e+08
	Time (days)	SUMO allKR group 2
		Mouse 3	Mouse 5	Mouse 13	Mouse 14	Mouse 15	Mouse 16	Mouse 17	Mean	SD
	0	0	0	0	0	0	0	0	0	0
	4	1300000	50000	1230000	200000	800000	75000	12500	523929	572956
	6	56000000	33600000	12200000	13800000	14000000	16800000	40800000	2.67429e+07	1.70336e+07
	7	25000	12500	12500	43200000	12500	11500000	28000000	1.18232e+07	1.73396e+07
	8	900000	150000	800000	250000	75000	25000	50000	321429	369805
	9	24800000	12500	2700000	1230000	1200000	2400000	16000000	6.90607e+06	9.60196e+06
	10	800000000	68000000	104000000	90000000	112000000	52000000	18000000	1.77714e+08	2.76296e+08
	11	Death	1140000000	1960000000	520000000	194000000	292000000	420000000	7.54333e+08	6.77759e+08
	Time (days)	SUMO allKR group 3
		Mouse 8	Mouse 9	Mean	SD
	0	0	0	0	0
	4	300000	200000	250000	70710.7
	6	37100000	16500000	26800000	1.45664e+07
	7	12500	12500	12500	0
	8	175000	12500	93750	114905
	9	4800000	3050000	3925000	1.23744e+06
	10	1200000	75000	637500	795495
	11	1150000000	712000000	931000000	3.09713e+08
	Bold: Death

## Sheet: Figure 3A
	N/K configuration analysis
		WT (%)					SUMO allKR (%)
		Experiment 1	Experiment 2	Experiment 3	Mean	SD	Experiment 1	Experiment 2	Experiment 3	Mean	SD
	1K 1N	39.06	39.5	40.68	39.7467	0.837695	53.04	50	52.46	51.8333	1.61398
	1Kv 1N	34.38	32.68	33.05	33.37	0.894036	23.48	18.75	17.22	19.8167	3.26347
	2K 1N	14.06	15.65	13.56	14.4233	1.09134	17.39	24.11	16.39	19.2967	4.19835
	2K 2N	12.5	12.17	12.71	12.46	0.272213	6.09	7.14	13.93	9.05333	4.25582
	1Kv: long kinetoplast

## Sheet: Figure 3B
	Infections - qPCR - PAD1/PAD2
	Mean for experimental triplicates analyzed by LinReg
		Mouse
		WT	M1	M2	M3	M4	M5
	Parasitemia	590000000	60000000	50000000	90000000	5000000	270000000
	PAD1	8.955e-05	8.80985e-05	6.33953e-06	1.24569e-05	ND	0.00224515
	PAD2	4.195e-05	7.42683e-05	1.35015e-05	ND	1.60276e-06	0.000173533
	7SL	0.005565	0.00026136	1.41467e-05	5.29803e-05	1.70207e-05	0.00202809
	PAD1 Normalized	0.0161	0.337077	0.448128	0.235123	ND	1.10702
	PAD 2 Normalized	0.00755	0.284161	0.954392	ND	0.0941658	0.0855646
	PAD1 Fold Change	1	20.8983	27.7832	14.5773	ND	68.6338
	PAD2 Fold Change	1	37.6519	126.459	ND	12.4772	11.34
	ND: no detected

## Sheet: Figure 3E
	CA-Differentiation
	Time (h)	WT								Time (h)	SUMO allKR
		Parasites EP + - VSG 221 - (%)									Parasites EP + - VSG 221 - (%)
		Experiment 1	Experiment 2	Experiment 3	Experiment 4	Experiment 5	Mean	SD			Experiment 1	Experiment 2	Experiment 3	Experiment 4	Experiment 5	Mean	SD
	0	0	0	0	0	0	0	0		0	0	0	0	0	0	0	0
	24	42.42	23.53	27.59	51.22	61.54	41.26	15.9142		24	81,82	90.91	88.89	87.5	90.91	89.5525	1.66706
	48	83.33	83.33	71.87	73.91	71.43	76.774	6.05748		48	100	100	100	100	97.14	99.428	1.27903
	Time (h)	WT + 8-pCPT-cAMP								Time (h)	SUMO allKR + 8-pCPT-cAMP
		Parasites EP + - VSG 221 - (%)									Parasites EP + - VSG 221 - (%)
		Experiment 1	Experiment 2	Experiment 3	Experiment 4	Experiment 5	Mean	SD			Experiment 1	Experiment 2	Experiment 3	Experiment 4	Experiment 5	Mean	SD
	0	0	0	0	0	0	0	0		0	0	0	0	0	0	0	0
	24	98.95	98.63	97.62	94.44	96.59	97.246	1.82091		24	100	100	94.44	96	95.83	97.254	2.57876
	48	100	100	100	100	100	100	0		48	100	100	100	90.91	100	98.182	4.06517

## Sheet: Figure 4A
	Growth curves
	Time (h)	WT					SUMO allKR
		Experiment 1	Experiment 2	Experiment 3	Mean	SD	Experiment 1	Experiment 2	Experiment 3	Mean	SD
	0	80000	80000	80000	80000	0	80000	80000	80000	80000	0
	24	950000	770000	800000	840000	96436.5	630000	330000	410000	456667	155349
	24	80000	80000	80000	80000	0	80000	80000	80000	80000	0
	48	430000	790000	750000	656667	197315	290000	730000	520000	513333	220076
	48	80000	80000	80000	80000	0	80000	80000	80000	80000	0
	72	840000	520000	710000	690000	160935	400000	320000	310000	343333	49328.8
	72	80000	80000	80000	80000	0	80000	80000	80000	80000	0
	96	440000	650000	390000	493333	137961	520000	270000	570000	453333	160728

## Sheet: Figure 4B
	Doubling Time
		Doubling Time (h)
		Experiment 1	Experiment 2	Experiment 3	Experiment 4	Mean	SD
	WT	6.30296	6.56506	6.39103	5.94644	6.30137	0.260479
	SUMO allKR	8.25542	8.04789	7.86005	7.6091	7.94311	0.275064

## Sheet: Figure 4C
	N/K configuration analysis
		WT (%)					SUMO allKR (%)
		Experiment 1	Experiment 2	Experiment 3	Mean	SD	Experiment 1	Experiment 2	Experiment 3	Mean	SD
	1K 1N	52	52	46	50	3.4641	64	70	64	66	3.4641
	2K 1N	37	38	38	37.6667	0.57735	29	22	28	26.3333	3.78594
	2K 2N	11	10	16	12.3333	3.21455	7	8	8	7.66667	0.57735

## Sheet: Figure 4E
	PAD1 cuantification
		WT					SUMO allKR
		Experiment 1	Experiment 2	Experiment 3	Mean	SD	Experiment 1	Experiment 2	Experiment 3	Mean	SD
	PAD + (%)	1	0	0	0.333333	0.57735	45.1613	39.0625	36.7521	40.3253	4.34448
	PAD - (%)	99	100	100	99.6667	0.57735	54.8387	60.9375	63.2479	59.6747	4.34448

[truncated: 11 more sheets: Figure 5A, Figure 5B, Figure 5C, Figure 5E, Figure S1A, Figure S1B, Figure S2A, Figure S2B, Figure S3, Figure S7A, Figure S7B]
